# Supplementary material for: Morphological, elemental, and boron isotopic insights into pathophysiology of diseased coral growth anomalies
Source: Sci Rep. 2020 May 19;10:8252. doi: 10.1038/s41598-020-65118-6 (PMC7237652; doi:10.1038/s41598-020-65118-6)
Supplement: Supplementary file 2 — Supplementary Table S2. [file 41598_2020_65118_MOESM2_ESM.zip]

Archive with 1 entries (1 files):
- Revised Supplemental Table S2.xlsx
