# Supplementary material for: Morphological, elemental, and boron isotopic insights into pathophysiology of diseased coral growth anomalies
Source: Sci Rep. 2020 May 19;10:8252. doi: 10.1038/s41598-020-65118-6 (PMC7237652; doi:10.1038/s41598-020-65118-6)
Supplement: Supplementary file 2 — Supplementary Table S2. [file 41598_2020_65118_MOESM2_ESM.zip › Revised Supplemental Table S2.xlsx]

## Sheet: Sheet1
Supplementary Data for "Morphological, elemental, and boron isotopic insights into pathophysiology of diseased coral growth anomalies"
Supplementary Table S2. Morphological, trace metal, boron isotope and calculated pHECF and [CO32-]ECF metrics for paired unaffected (U) and growth anomaly (GA) samples in this study.
Sample ID	Tissue Depth	Corallite Spatial Density	Corallite Diameter	Li/Ca	B/Ca	Na/Ca	Mg/Ca	Al/Ca	V/Ca	Mn/Ca	Fe/Ca	Co/Ca	Ni/Ca	Cu/Ca	Zn/Ca	Rb/Ca	Sr/Ca	Mo/Ca	Sb/Ca	Ba/Ca	Nd/Ca	Pb/Ca	U/Ca	δ11B	pHECF	[CO32-]ECF
	mm	(#/mm2)	mm	(µmol/mol)	(µmol/mol)	(mmol/mol)	(mmol/mol)	(µmol/mol)	(nmol/mol)	(µmol/mol)	(µmol/mol)	(µmol/mol)	(µmol/mol)	(µmol/mol)	(µmol/mol)	(nmol/mol)	(mmol/mol)	(nmol/mol)	(nmol/mol)	(µmol/mol)	(nmol/mol)	(nmol/mol)	(µmol/mol)	‰		(µmol/kg)
1U	2.5	0.83	1.52	6.05	568	20.99	4.38	7.59	78	0.99	0.94	0.462	5.54	0.167	13.4	11.15	9.19	8.9	7.15	4.77	1.25	5.23	1.215	25.02	8.56	1021
1GA	4	0.51	1.61	6.94	521	23.21	4.43	5.23	92	1.01	1.12	0.462	5.46	0.2	13.5	11.32	9.53	10.1	8.52	5.29	1.54	4.71	1.583	22.2	8.38	848
2U	2.4	0.9	1.16	7.48	513	24.09	5.54	6.58	77	1.09	1.34	0.464	5.49	0.185	6.9	11.32	9.23	8.6	7.68	18.45	1.34	4.1	1.121	22.82	8.42	920
2GA	4.2	0.57	1.5	6.93	543	23.18	5.07	5.17	85	1.08	1.14	0.461	5.51	0.281	5.3	10.7	9.16	8.8	7.56	21.71	1.75	3.99	1.156	23.36	8.45	921
3U	2.8	0.66	1.48	6.97	555	23.42	4.98	7.85	83	1.16	1.53	0.458	5.44	0.142	11.6	10.12	9.11	8.5	6.88	4.94	1.22	3.76	1.171	23.91	8.49	945
3GA	7	0.44	1.88	6.71	554	23.07	4.64	9.53	88	1.12	1.46	0.462	5.41	0.101	19.3	10.21	9.37	9	7.67	5.21	1.73	4.68	1.362	23.23	8.44	889
4U	3.1	0.65	1.33	6.41	530	20.68	5.45	3.52	90	1.13	54.33	0.492	5.66	0.32	36.3	10.9	9.2	6.9	6.17	74.11	2.74	14.88	0.776	25.24	8.57	1114
4GA	5.4	0.53	1.55	6.77	528	21.65	4.95	4.84	82	0.62	1.3	0.487	5.55	0.318	29.9	10.59	9.37	8	7.08	77.75	2.95	21.03	1.073	23.09	8.44	921
5U	2.2	0.66	1.23	7.15	511	21.59	5.34	2.03	74	0.66	1.4	0.486	5.55	0.255	22.3	10.39	9.49	7.5	6.39	74.16	1.48	16.89	0.978	23.52	8.46	992
5GA	4.1	0.49	1.44	6.5	567	21.15	4.53	5.6	89	0.72	0.89	0.49	5.55	0.346	34.8	11.1	9.69	8.5	7.56	84.5	3.83	20.9	0.906	24.31	8.51	962
6U	2.9	0.81	1.4	6.78	554	21.47	5.1	3.81	71	0.95	2.15	0.491	5.6	0.421	39.2	11.99	9.44	7.7	7.09	67.32	2.41	17.72	0.993	23.8	8.48	936
6GA	3.1	0.64	1.61	6.65	544	21.46	4.59	2.81	86	0.78	1.06	0.487	5.58	0.276	19.8	11.26	9.4	8.8	6.62	27.68	3.37	20.17	1.153	22.19	8.38	814
7U	2.7	0.85	1.22	6.57	593	21.24	4.93	2.55	80	0.72	0.8	0.491	5.59	0.213	37.2	9.86	9.33	7.3	5.85	115.81	2.1	13.56	0.916	25.5	8.59	1016
7GA	4.4	0.68	1.31	6.68	580	21.55	4.47	4.54	91	0.57	0.7	0.493	5.69	0.216	35.4	10.92	9.47	8.5	7.21	22.46	2.77	16.58	1.231	23.66	8.47	884
8U	3	0.79	1.19	6.66	556	21.31	4.97	2.88	76	0.7	2.01	0.498	5.58	0.295	67	10.07	9.38	8	6.42	72.38	1.01	16.88	1.026	24.6	8.53	1005
8GA	4.2	0.74	1.38	6.35	601	20.93	4.58	3.33	81	0.56	1.08	0.496	5.6	0.21	48.4	10.36	9.38	8.1	7.17	61.11	1.16	14.11	1.146	25.41	8.58	997
9U	3.3	0.89	1.04	6.93	548	22.37	5.06	10.32	75	1.12	1.64	<LOD	5.69	0.23	22.8	10.64	9.15	6.2	6.25	5.53	<LOD	11.91	1.093	23.78	8.48	949
9GA	4.6	0.85	1.28	6.67	543	21.67	4.64	14.43	88	1.2	2.99	<LOD	5.61	0.304	26.9	10.02	9.29	7.6	7.1	5.41	2.5	14	1.18	23.31	8.45	912
10U	2.5	0.67	1.51	6.68	564	22.76	5.05	5.29	74	1.08	<LOD	0.461	5.53	0.312	4.2	11.18	9.17	8.2	7.19	4.85	0.67	3.97	1.146	24.36	8.52	970
10GA	3.4	0.67	1.35	6.78	560	22.86	4.64	8.6	83	1.04	1.54	0.466	5.49	0.301	7.8	10.64	9.28	9.8	7.47	5.36	1.32	4.19	1.319	23.95	8.49	941
11U	2.7	0.8	1.4	7.11	607	22.67	4.95	8.83	82	1.06	2.61	<LOD	5.59	0.374	22.5	10.8	9.5	6.8	7.96	95.68	2.07	12.42	1.196	24.28	8.51	892
11GA	4.4	0.73	1.44	6.8	603	21.83	4.39	10.39	100	1.03	3.03	<LOD	5.56	0.237	23.3	11.06	9.55	8.8	8.28	60.61	3.45	13.86	1.38	23.58	8.47	843
12U	2.5	0.65	1.55	7.18	538	22.61	5.48	5.96	79	1.09	1.56	0.424	5.42	0.276	34.9	10.57	9.31	7.2	6.97	30.95	1.65	9.04	1.081	23.69	8.47	958
12GA	4.1	0.73	1.54	6.92	527	21.72	4.64	13.4	86	1.03	2.76	<LOD	5.44	0.376	62.2	12.2	9.47	8.7	8.41	45.8	2.84	14.35	1.313	23.16	8.44	927
13U	2.4	0.69	1.73	7.19	549	22.33	5.26	12.74	77	1.22	1.95	<LOD	5.46	0.344	29.6	11.84	9.36	7.3	7.7	70.44	2.22	20.15	1.026	24.03	8.5	972
13GA	6	0.61	1.86	7.27	528	22.66	5.29	12.05	79	1.2	1.89	<LOD	5.38	0.459	21.9	10.22	9.32	7.1	7.52	29.3	2.33	17.88	1.074	22.42	8.39	855
15U	2.5	0.76	1.26	7.56	545	24.23	5.46	3.77	74	1.02	<LOD	0.47	5.52	0.186	4.9	10.27	9.3	9.2	7.04	23.73	1.09	3.25	1.105	23.28	8.45	909
15GA	2.7	0.93	1.21	7.02	543	23.32	4.96	6.25	83	1.04	<LOD	0.468	5.51	0.09	4.1	10.72	9.39	8.9	7.61	32.35	1.9	3.96	1.195	23.1	8.44	896
